# Supplementary material for: The Effects of Charged Amino Acid Side-Chain Length on Diagonal Cross-Strand Interactions between Carboxylate- and Ammonium-Containing Residues in a β-Hairpin
Source: Molecules. 2022 Jun 29;27(13):4172. doi: 10.3390/molecules27134172 (PMC9268152; doi:10.3390/molecules27134172)
Supplement: Supplementary file 1 [file molecules-27-04172-s001.zip]

Archive with 1 entries (1 files):
- molecules-1595868-supplementary.pdf
